# Supplementary material for: Mucosal Microbiome Profiles Polygenic Irritable Bowel Syndrome in Mestizo Individuals
Source: Front Cell Infect Microbiol. 2020 Mar 20;10:72. doi: 10.3389/fcimb.2020.00072 (PMC7098960; doi:10.3389/fcimb.2020.00072)
Supplement: Table S1 — List of SNPs with differences between IBS and HC groups. [file Data_Sheet_1.xlsx]

## Sheet: Table S1. SNPs
SNPS	Chromosome: Position	Band	Ref/Alt Allele	Overlapped Gene	Type	Annotation	Relation IBS/Control	Disease Associated
rs10763976	10:34275364	p11.21	G:A	PARD3	protein_coding	intronic,non-coding intronic	5:2	This study
rs1078150	2:19734519	p24.1	C:T	Unknown	-	-	4:1	This study
rs10883365	10:99528007	q24.2	G:A	LINC01475	lincRNA	non-coding,5upstream	1:5	Crohn's disease
rs10883365	10:99528007	q24.2	G:A	AL513542.1	lincRNA	non-coding	1:5	Crohn's disease
rs10975003	9:5213687	p24.1	T:C	Unknown	-	-	0:3	ulcerative colitis
rs11098964	4:79966815	q21.21	A:G,T	ANTXR2	protein_coding	intronic,5upstream	2:5	ankylosing spondylitis, psoriasis, ulcerative colitis, Crohn's disease, sclerosing cholangitis
rs11190133	10:99518968	q24.2	C:T	Unknown	-	-	1:4	ankylosing spondylitis, psoriasis, ulcerative colitis, Crohn's disease, sclerosing cholangitis
rs11190140	10:99531836	q24.2	T:C	NKX2-3	-	-	2:5	Crohn's disease
rs11672983	19:54871595	q13.42	G:A	FCAR	-	-	4:1	inflammatory bowel disease
rs12122337	1:159916632	q23.2	A:G	Unknown	-	-	0:4	perianal Crohn's disease, complicated disease course
rs1250566	10:79286696	q22.3	G:A	ZMIZ1	protein_coding	intronic,non-coding intronic	0:3	inflammatory bowel disease
rs12585310	13:26954210	q12.13	G:A	Unknown	-	-	4:1	inflammatory bowel disease
rs12601692	17:879176	p13.3	A:G,T	NXN	protein_coding	intronic,non-coding intronic	2:5	This study
rs12601692	17:879176	p13.3	A:G,T	AC087392.2	antisense_RNA	non-coding intronic	2:5	This study
rs13300483	9:114881082	q32	C:T	Unknown	-	-	2:5	inflammatory bowel disease
rs1332099	10:99538694	q24.2	T:C,G	Unknown	-	-	1:4	Pediatric autoimmune diseases, ulcerative colitis, Crohn's disease
rs1556832	20:4234910	p13	C:G,T	ADRA1D	protein_coding	intronic	5:2	This study
rs17057051	8:27370037	p21.2	A:G	PTK2B	protein_coding	intronic	0:3	Crohn's disease
rs17318450	5:35482212	p13.2	A:G	Unknown	-	-	1:5	abnormal paneth cell measurement, Crohn's disease
rs174697	22:19966309	q11.21	A:G	COMT	protein_coding	intronic,3downstream	1:4	This study
rs17771967	19:54868759	q13.42	A:G	Unknown	-	-	5:2	ulcerative colitis
rs1992950	2:199425636	q33.1	A:G	SATB2	protein_coding	intronic,5upstream	0:5	ulcerative colitis
rs2010917	2:134437285	q21.3	T:C	MGAT5	protein_coding	intronic	3:0	This study
rs2019262	1:67214307	p31.3	G:A	C1orf141	protein_coding	intronic	5:2	This study
rs2019262	1:67214307	p31.3	G:A	IL23R	protein_coding	intronic	5:2	This study
rs2053998	7:17367437	p21.1	A:G	AC019117.3	protein_coding	intronic	1:4	This study
rs2111485	2:162254026	q24.2	A:G	Unknown	-	-	5:2	inflammatory bowel disease
rs22	7:11556875	p21.3	A:G	THSD7A	protein_coding	intronic	5:2	This study
rs2228099	1:150836413	q21.3	C:G	ARNT	protein_coding	coding syn,non-coding,3downstream,5upstream	5:1	This study
rs2234693	6:151842200	q25.1	T:C	ESR1	protein_coding	intronic	4:1	This study
rs224136	10:62710915	q21.2	C:T	Unknown	-	-	0:4	Crohn's disease
rs2341557	7:132134524	q32.3	T:C	PLXNA4	protein_coding	intronic	2:5	inflammatory bowel disease, femoral neck bone mineral density
rs243505	7:148738247	q36.1	A:G	CUL1	protein_coding	intronic	3:0	Crohn's disease
rs2497318	10:92672243	q23.33	C:A,T	EIF2S2P3			3:0	ankylosing spondylitis, psoriasis, ulcerative colitis, Crohn's disease, sclerosing cholangitis
rs2538470	7:148523356	q36.1	A:G	Unknown	-	-	2:5	Crohn's disease
rs254560	5:135107916	q31.1	G:A	C5orf66	antisense_RNA	non-coding intronic	4:1	ulcerative colitis
rs2651244	1:70529879	p31.1	G:A	AL354872.1			3:0	inflammatory bowel disease
rs2807264	X:136583619		C:A	Unknown	-	-	3:0	autoimmune thyroid disease, type I diabetes mellitus, Common variable immunodeficiency, chronic childhood arthritis, ankylosing spondylitis, psoriasis, celiac disease, ulcerative colitis, Crohn's disease, autoimmune disease, systemic lupus erythematosus
rs2910686	5:96916885	q15	T:C	AC009126.1	antisense_RNA	non-coding intronic	4:1	ankylosing spondylitis, psoriasis, ulcerative colitis, Crohn's disease, sclerosing cholangitis
rs2910686	5:96916885	q15	T:C	ERAP2	protein_coding	intronic,3downstream	4:1	ankylosing spondylitis, psoriasis, ulcerative colitis, Crohn's disease, sclerosing cholangitis
rs324396	7:34750511	p14.3	T:C	NPSR1-AS1	processed_transcript	non-coding intronic	2:5	This study
rs324396	7:34750511	p14.3	T:C	NPSR1	protein_coding	intronic	2:5	This study
rs324396	7:34750511	p14.3	T:C	NCAPD2P1	processed_pseudogene		2:5	This study
rs34779708	10:35177257	p11.21	T:G	CREM	protein_coding	intronic,non-coding intronic,5upstream	0:3	inflammatory bowel disease
rs35275482	15:59790699	q22.2	C:A	Unknown	-	-	4:1	This study
rs353339	5:40201698	p13.1	C:A	Unknown	-	-	4:1	ankylosing spondylitis, psoriasis, ulcerative colitis, Crohn's disease, sclerosing cholangitis
rs385076	2:32264782	p22.3	T:A,C	NLRC4	protein_coding	intronic,5utr	5:1	This study
rs4243971	20:32261714	q11.21	T:G	Unknown	-	-	5:2	Crohn's disease
rs4379776	10:34328092	p11.21	C:T	PARD3	protein_coding	intronic,non-coding intronic	4:1	This study
rs4409764	10:99524480	q24.2	10:9T:A,G	AL513542.1			1:5	Crohn's disease
rs4437130	3:2035283	p26.3	G:A	Unknown	-	-	5:2	pancreatitis, response to thiopurine, inflammatory bowel disease
rs4472950	11:120937183	q23.3	C:T	GRIK4	protein_coding	intronic,non-coding intronic	5:2	This study
rs4654903	1:19874497	p36.13	A:G	Unknown	-	-	1:4	ulcerative colitis
rs4676408	2:240634984	q37.3	G:A	Unknown	-	-	4:1	ulcerative colitis
rs4676410	2:240624322	q37.3	G:A	GPR35	protein_coding	intronic,5upstream	0:3	inflammatory bowel disease
rs4730276	7:107843992	q31.1	G:A,T	Unknown	-	-	1:4	ulcerative colitis
rs477515	6:32601914	p21.32	G:A	Unknown	-	-	4:1	inflammatory bowel disease
rs4809330	20:63718234	q13.33	A:G,T	ZGPAT	protein_coding	intronic,non-coding intronic	1:4	Crohn's disease
rs4809330	20:63718234	q13.33	A:G,T	AL121845.3	protein_coding	intronic	1:4	Crohn's disease
rs4912855	5:142478862	q31.3	G:A	SPRY4-AS1	antisense_RNA	non-coding intronic	3:0	This study
rs6074022	20:46111557	q13.12	C:G,T	Unknown	-	-	5:2	Crohn's disease
rs6088765	20:35211477	q11.22	T:G	PROCR	protein_coding	intronic	3:0	ulcerative colitis
rs6088765	20:35211477	q11.22	T:G	MMP24-AS1	protein_coding	non-coding intronic	3:0	ulcerative colitis
rs6269	22:19962429	q11.21	A:G	COMT	protein_coding	intronic,5utr,5upstream,non-coding intronic	0:3	This study
rs631106	1:62436136	p31.3	C:A	USP1			4:0	Crohn's disease
rs6495121	15:74711167	q24.1	G:A,T	Unknown	-	-	2:5	This study
rs6584283	10:99530544	q24.2	T:C	LINC01475	lincRNA	non-coding intronic	1:4	ulcerative colitis
rs6671879	1:198171808	q31.3	A:G,T	NEK7	protein_coding	intronic	2:5	This study
rs678170	11:114561234	q23.2	A:G	NXPE1			1:4	ulcerative colitis
rs6811556	4:179363660	q34.3	T:A,C	Unknown	-	-	4:1	ulcerative colitis
rs6880778	5:40398994	p13.1	A:G	Unknown	-	-	4:1	inflammatory bowel disease
rs723080	20:40728825	q12	G:A	Unknown	-	-	5:2	abnormal paneth cell measurement, Crohn's disease
rs7240004	18:48868651	q21.1	A:G	Unknown	-	-	1:4	inflammatory bowel disease
rs72727394	15:38554821	q14	C:T	RASGRP1	protein_coding	intronic	1:4	Crohn's disease
rs72928038	6:90267049	q15	G:A	BACH2	protein_coding	intronic,non-coding intronic	0:3	ankylosing spondylitis, psoriasis, ulcerative colitis, Crohn's disease, sclerosing cholangitis
rs7307562	12:40331158	q12	G:A,T	LRRK2	protein_coding	intronic,non-coding intronic	1:4	This study
rs7319358	13:78976799	q31.1	C:T	Unknown	-	-	5:2	ulcerative colitis
rs751728	6:33796256	p21.31	C:T	MLN	protein_coding	intronic	4:1	Crohn's disease
rs7517847	1:67215986	p31.3	T:G	C1orf141	protein_coding	intronic	5:1	Crohn's disease
rs7517847	1:67215986	p31.3	T:G	IL23R	protein_coding	intronic	5:1	Crohn's disease
rs925255	2:28391927	p23.2	C:T	FLJ31356	antisense_RNA	non-coding intronic	4:1	inflammatory bowel disease
rs9268923	6:32465058	p21.32	C:T	HLA-DRB9	unprocessed_pseudogene		4:1	ulcerative colitis
rs938295	1:15760765	p36.21	C:T	FBLIM1	protein_coding	intronic	3:0	This study
rs9501030	6:30831622	p21.33	T:A	LINC00243			0:3	ulcerative colitis
rs9996716	4:76546471	q21.1	T:C	SHROOM3	protein_coding	intronic,non-coding intronic	4:1	This study

## Sheet: Table S2. Transcripts
SNP	Variant	Strand	Symbol	Gene	Transcript	Predicted Function
rs10763976	G|A	1	PARD3	ENSG00000148498	ENST00000346874	intronic
rs10763976	G|A	1	PARD3	ENSG00000148498	ENST00000350537	intronic
rs10763976	G|A	1	PARD3	ENSG00000148498	ENST00000374788	intronic
rs10763976	G|A	1	PARD3	ENSG00000148498	ENST00000374789	intronic
rs10763976	G|A	1	PARD3	ENSG00000148498	ENST00000374790	intronic
rs10763976	G|A	1	PARD3	ENSG00000148498	ENST00000374794	intronic
rs10763976	G|A	1	PARD3	ENSG00000148498	ENST00000466092	non-coding intronic
rs10763976	G|A	1	PARD3	ENSG00000148498	ENST00000545260	intronic
rs10763976	G|A	1	PARD3	ENSG00000148498	ENST00000545693	intronic
rs10883365	G|A	1	AL513542.1	ENSG00000228778	ENST00000452494	non-coding
rs10883365	G|A	1	LINC01475	ENSG00000257582	ENST00000548010	non-coding
rs10883365	G|A	1	LINC01475	ENSG00000257582	ENST00000552096	5upstream
rs11098964	A|G	1	ANTXR2	ENSG00000163297	ENST00000403729	intronic
rs11098964	A|G	1	ANTXR2	ENSG00000163297	ENST00000404191	intronic
rs11098964	A|G	1	ANTXR2	ENSG00000163297	ENST00000449651	intronic
rs11098964	A|G	1	ANTXR2	ENSG00000163297	ENST00000482406	5upstream
rs11098964	A|G	1	ANTXR2	ENSG00000163297	ENST00000491345	5upstream
rs11190140	T|C	1	NKX2-3	ENSG00000119919	ENST00000344586	5upstream
rs11190140	T|C	1	LINC01475	ENSG00000257582	ENST00000548010	5upstream
rs11190140	T|C	1	NKX2-3	ENSG00000119919	ENST00000622383	5upstream
rs12122337	A|G	1	TAGLN2	ENSG00000158710	ENST00000368096	3downstream
rs12122337	A|G	1	TAGLN2	ENSG00000158710	ENST00000368097	3downstream
rs1250566	G|A	1	ZMIZ1	ENSG00000108175	ENST00000334512	intronic
rs1250566	G|A	1	ZMIZ1	ENSG00000108175	ENST00000446377	intronic
rs1250566	G|A	1	ZMIZ1	ENSG00000108175	ENST00000472035	non-coding intronic
rs1250566	G|A	1	ZMIZ1	ENSG00000108175	ENST00000478357	non-coding intronic
rs1250566	G|A	1	ZMIZ1	ENSG00000108175	ENST00000611351	intronic
rs12601692	A|G	1	NXN	ENSG00000167693	ENST00000336868	intronic
rs12601692	A|G	1	NXN	ENSG00000167693	ENST00000571338	non-coding intronic
rs12601692	A|G	1	AC087392.2	ENSG00000262133	ENST00000573877	non-coding intronic
rs12601692	A|G	1	NXN	ENSG00000167693	ENST00000575171	non-coding intronic
rs12601692	A|G	1	NXN	ENSG00000167693	ENST00000575455	non-coding intronic
rs12601692	A|G	1	NXN	ENSG00000167693	ENST00000577098	non-coding intronic
rs1556832	C|T	1	ADRA1D	ENSG00000171873	ENST00000379453	intronic
rs17057051	A|G	1	PTK2B	ENSG00000120899	ENST00000346049	intronic
rs17057051	A|G	1	PTK2B	ENSG00000120899	ENST00000397501	intronic
rs17057051	A|G	1	PTK2B	ENSG00000120899	ENST00000420218	intronic
rs17057051	A|G	1	PTK2B	ENSG00000120899	ENST00000521164	intronic
rs17057051	A|G	1	PTK2B	ENSG00000120899	ENST00000522338	intronic
rs17057051	A|G	1	PTK2B	ENSG00000120899	ENST00000522517	intronic
rs174697	A|G	1	COMT	ENSG00000093010	ENST00000207636	intronic
rs174697	A|G	1	COMT	ENSG00000093010	ENST00000361682	intronic
rs174697	A|G	1	COMT	ENSG00000093010	ENST00000403184	3downstream
rs174697	A|G	1	COMT	ENSG00000093010	ENST00000403710	intronic
rs174697	A|G	1	COMT	ENSG00000093010	ENST00000406520	intronic
rs174697	A|G	1	COMT	ENSG00000093010	ENST00000407537	intronic
rs174697	A|G	1	COMT	ENSG00000093010	ENST00000412786	intronic
rs174697	A|G	1	COMT	ENSG00000093010	ENST00000428707	intronic
rs174697	A|G	1	COMT	ENSG00000093010	ENST00000449653	intronic
rs174697	A|G	1	COMT	ENSG00000093010	ENST00000493893	3downstream
rs17771967	A|G	1	KIR3DL2	ENSG00000240403	ENST00000270442	3downstream
rs17771967	A|G	1	KIR3DL2	ENSG00000240403	ENST00000326321	3downstream
rs17771967	A|G	1	RNU6-222P	ENSG00000199308	ENST00000362438	3downstream
rs1992950	A|G	1	SATB2	ENSG00000119042	ENST00000260926	intronic
rs1992950	A|G	1	SATB2	ENSG00000119042	ENST00000417098	intronic
rs1992950	A|G	1	SATB2	ENSG00000119042	ENST00000428695	intronic
rs1992950	A|G	1	SATB2	ENSG00000119042	ENST00000440919	intronic
rs1992950	A|G	1	SATB2	ENSG00000119042	ENST00000443023	intronic
rs1992950	A|G	1	SATB2	ENSG00000119042	ENST00000457245	intronic
rs1992950	A|G	1	SATB2	ENSG00000119042	ENST00000484124	5upstream
rs1992950	A|G	1	SATB2	ENSG00000119042	ENST00000614512	intronic
rs2010917	T|C	1	MGAT5	ENSG00000152127	ENST00000281923	intronic
rs2010917	T|C	1	MGAT5	ENSG00000152127	ENST00000409645	intronic
rs2019262	G|A	1	IL23R	ENSG00000162594	ENST00000347310	intronic
rs2019262	G|A	1	C1orf141	ENSG00000203963	ENST00000371007	intronic
rs2019262	G|A	1	IL23R	ENSG00000162594	ENST00000425614	intronic
rs2019262	G|A	1	C1orf141	ENSG00000203963	ENST00000448166	intronic
rs2019262	G|A	1	IL23R	ENSG00000162594	ENST00000473881	intronic
rs2019262	G|A	1	IL23R	ENSG00000162594	ENST00000637002	intronic
rs2053998	A|G	1	AC019117.3	ENSG00000283321	ENST00000637807	intronic
rs22	A|G	1	THSD7A	ENSG00000005108	ENST00000423059	intronic
rs22	A|G	1	THSD7A	ENSG00000005108	ENST00000617773	intronic
rs2228099	C|G	1	ARNT	ENSG00000143437	ENST00000354396	coding
rs2228099	C|G	1	ARNT	ENSG00000143437	ENST00000358595	coding
rs2228099	C|G	1	ARNT	ENSG00000143437	ENST00000468970	non-coding
rs2228099	C|G	1	ARNT	ENSG00000143437	ENST00000471844	coding
rs2228099	C|G	1	ARNT	ENSG00000143437	ENST00000497108	3downstream
rs2228099	C|G	1	ARNT	ENSG00000143437	ENST00000505755	coding
rs2228099	C|G	1	ARNT	ENSG00000143437	ENST00000512296	5upstream
rs2228099	C|G	1	ARNT	ENSG00000143437	ENST00000515192	coding
rs2234693	T|C	1	ESR1	ENSG00000091831	ENST00000206249	intronic
rs2234693	T|C	1	ESR1	ENSG00000091831	ENST00000338799	intronic
rs2234693	T|C	1	ESR1	ENSG00000091831	ENST00000406599	intronic
rs2234693	T|C	1	ESR1	ENSG00000091831	ENST00000427531	intronic
rs2234693	T|C	1	ESR1	ENSG00000091831	ENST00000440973	intronic
rs2234693	T|C	1	ESR1	ENSG00000091831	ENST00000443427	intronic
rs2234693	T|C	1	ESR1	ENSG00000091831	ENST00000456483	intronic
rs2341557	T|C	1	PLXNA4	ENSG00000221866	ENST00000321063	intronic
rs2341557	T|C	1	PLXNA4	ENSG00000221866	ENST00000359827	intronic
rs243505	A|G	1	CUL1	ENSG00000055130	ENST00000325222	intronic
rs243505	A|G	1	CUL1	ENSG00000055130	ENST00000409469	intronic
rs243505	A|G	1	CUL1	ENSG00000055130	ENST00000602748	intronic
rs243505	A|G	1	CUL1	ENSG00000055130	ENST00000617797	intronic
rs254560	G|A	1	C5orf66	ENSG00000224186	ENST00000505828	non-coding intronic
rs254560	G|A	1	C5orf66	ENSG00000224186	ENST00000507641	non-coding intronic
rs254560	G|A	1	C5orf66	ENSG00000224186	ENST00000624272	non-coding intronic
rs2910686	T|C	1	ERAP2	ENSG00000164308	ENST00000379904	intronic
rs2910686	T|C	1	ERAP2	ENSG00000164308	ENST00000437043	intronic
rs2910686	T|C	1	AC009126.1	ENSG00000247121	ENST00000501338	non-coding intronic
rs2910686	T|C	1	ERAP2	ENSG00000164308	ENST00000512869	3downstream
rs2910686	T|C	1	ERAP2	ENSG00000164308	ENST00000513084	intronic
rs324396	T|C	1	NPSR1-AS1	ENSG00000197085	ENST00000358772	non-coding intronic
rs324396	T|C	1	NPSR1	ENSG00000187258	ENST00000359791	intronic
rs324396	T|C	1	NPSR1	ENSG00000187258	ENST00000360581	intronic
rs324396	T|C	1	NPSR1	ENSG00000187258	ENST00000381539	intronic
rs324396	T|C	1	NPSR1	ENSG00000187258	ENST00000381542	intronic
rs324396	T|C	1	NPSR1	ENSG00000187258	ENST00000381544	intronic
rs324396	T|C	1	NPSR1	ENSG00000187258	ENST00000381553	intronic
rs324396	T|C	1	NPSR1	ENSG00000187258	ENST00000396095	intronic
rs324396	T|C	1	NPSR1-AS1	ENSG00000197085	ENST00000419766	non-coding intronic
rs324396	T|C	1	NPSR1-AS1	ENSG00000197085	ENST00000428922	non-coding intronic
rs324396	T|C	1	NPSR1-AS1	ENSG00000197085	ENST00000431669	non-coding intronic
rs324396	T|C	1	NPSR1-AS1	ENSG00000197085	ENST00000436945	non-coding intronic
rs324396	T|C	1	NPSR1-AS1	ENSG00000197085	ENST00000439852	non-coding intronic
rs324396	T|C	1	NPSR1	ENSG00000187258	ENST00000531252	intronic
rs324396	T|C	1	NPSR1-AS1	ENSG00000197085	ENST00000539747	non-coding intronic
rs34779708	T|G	1	CREM	ENSG00000095794	ENST00000337656	intronic
rs34779708	T|G	1	CREM	ENSG00000095794	ENST00000342105	intronic
rs34779708	T|G	1	CREM	ENSG00000095794	ENST00000345491	intronic
rs34779708	T|G	1	CREM	ENSG00000095794	ENST00000348787	intronic
rs34779708	T|G	1	CREM	ENSG00000095794	ENST00000354759	intronic
rs34779708	T|G	1	CREM	ENSG00000095794	ENST00000361599	intronic
rs34779708	T|G	1	CREM	ENSG00000095794	ENST00000374711	non-coding intronic
rs34779708	T|G	1	CREM	ENSG00000095794	ENST00000374721	intronic
rs34779708	T|G	1	CREM	ENSG00000095794	ENST00000374726	intronic
rs34779708	T|G	1	CREM	ENSG00000095794	ENST00000374728	intronic
rs34779708	T|G	1	CREM	ENSG00000095794	ENST00000374734	intronic
rs34779708	T|G	1	CREM	ENSG00000095794	ENST00000395887	intronic
rs34779708	T|G	1	CREM	ENSG00000095794	ENST00000427847	intronic
rs34779708	T|G	1	CREM	ENSG00000095794	ENST00000429130	intronic
rs34779708	T|G	1	CREM	ENSG00000095794	ENST00000439705	intronic
rs34779708	T|G	1	CREM	ENSG00000095794	ENST00000460270	intronic
rs34779708	T|G	1	CREM	ENSG00000095794	ENST00000461968	non-coding intronic
rs34779708	T|G	1	CREM	ENSG00000095794	ENST00000463314	intronic
rs34779708	T|G	1	CREM	ENSG00000095794	ENST00000463960	5upstream
rs34779708	T|G	1	CREM	ENSG00000095794	ENST00000464475	intronic
rs34779708	T|G	1	CREM	ENSG00000095794	ENST00000466251	non-coding intronic
rs34779708	T|G	1	CREM	ENSG00000095794	ENST00000472813	non-coding intronic
rs34779708	T|G	1	CREM	ENSG00000095794	ENST00000474362	intronic
rs34779708	T|G	1	CREM	ENSG00000095794	ENST00000479070	intronic
rs34779708	T|G	1	CREM	ENSG00000095794	ENST00000482633	non-coding intronic
rs34779708	T|G	1	CREM	ENSG00000095794	ENST00000484283	intronic
rs34779708	T|G	1	CREM	ENSG00000095794	ENST00000487132	intronic
rs34779708	T|G	1	CREM	ENSG00000095794	ENST00000489321	intronic
rs34779708	T|G	1	CREM	ENSG00000095794	ENST00000489388	non-coding intronic
rs34779708	T|G	1	CREM	ENSG00000095794	ENST00000490460	intronic
rs34779708	T|G	1	CREM	ENSG00000095794	ENST00000494479	intronic
rs34779708	T|G	1	CREM	ENSG00000095794	ENST00000495301	intronic
rs34779708	T|G	1	CREM	ENSG00000095794	ENST00000495960	intronic
rs34779708	T|G	1	CREM	ENSG00000095794	ENST00000496019	non-coding intronic
rs34779708	T|G	1	CREM	ENSG00000095794	ENST00000497686	non-coding intronic
rs385076	T|C	1	NLRC4	ENSG00000091106	ENST00000342905	intronic
rs385076	T|C	1	NLRC4	ENSG00000091106	ENST00000360906	intronic
rs385076	T|C	1	NLRC4	ENSG00000091106	ENST00000402280	5utr
rs385076	T|C	1	NLRC4	ENSG00000091106	ENST00000404025	5utr
rs4379776	C|T	1	PARD3	ENSG00000148498	ENST00000340077	intronic
rs4379776	C|T	1	PARD3	ENSG00000148498	ENST00000346874	intronic
rs4379776	C|T	1	PARD3	ENSG00000148498	ENST00000350537	intronic
rs4379776	C|T	1	PARD3	ENSG00000148498	ENST00000374773	intronic
rs4379776	C|T	1	PARD3	ENSG00000148498	ENST00000374776	intronic
rs4379776	C|T	1	PARD3	ENSG00000148498	ENST00000374788	intronic
rs4379776	C|T	1	PARD3	ENSG00000148498	ENST00000374789	intronic
rs4379776	C|T	1	PARD3	ENSG00000148498	ENST00000374790	intronic
rs4379776	C|T	1	PARD3	ENSG00000148498	ENST00000374794	intronic
rs4379776	C|T	1	PARD3	ENSG00000148498	ENST00000466092	non-coding intronic
rs4379776	C|T	1	PARD3	ENSG00000148498	ENST00000544292	intronic
rs4379776	C|T	1	PARD3	ENSG00000148498	ENST00000545260	intronic
rs4379776	C|T	1	PARD3	ENSG00000148498	ENST00000545693	intronic
rs4409764	T|G	1	LINC01475	ENSG00000257582	ENST00000548010	3downstream
rs4409764	T|G	1	LINC01475	ENSG00000257582	ENST00000552096	3downstream
rs4472950	C|T	1	GRIK4	ENSG00000149403	ENST00000438375	intronic
rs4472950	C|T	1	GRIK4	ENSG00000149403	ENST00000527524	intronic
rs4472950	C|T	1	GRIK4	ENSG00000149403	ENST00000533291	non-coding intronic
rs4472950	C|T	1	GRIK4	ENSG00000149403	ENST00000638419	intronic
rs4676410	G|A	1	GPR35	ENSG00000178623	ENST00000319838	intronic
rs4676410	G|A	1	GPR35	ENSG00000178623	ENST00000403859	intronic
rs4676410	G|A	1	GPR35	ENSG00000178623	ENST00000407714	5upstream
rs4676410	G|A	1	GPR35	ENSG00000178623	ENST00000430267	intronic
rs4809330	A|G	1	ZGPAT	ENSG00000197114	ENST00000328969	intronic
rs4809330	A|G	1	ZGPAT	ENSG00000197114	ENST00000355969	intronic
rs4809330	A|G	1	ZGPAT	ENSG00000197114	ENST00000357119	intronic
rs4809330	A|G	1	ZGPAT	ENSG00000197114	ENST00000369967	intronic
rs4809330	A|G	1	ZGPAT	ENSG00000197114	ENST00000448100	intronic
rs4809330	A|G	1	ZGPAT	ENSG00000197114	ENST00000468235	non-coding intronic
rs4809330	A|G	1	ZGPAT	ENSG00000197114	ENST00000472711	non-coding intronic
rs4809330	A|G	1	ZGPAT	ENSG00000197114	ENST00000477340	non-coding intronic
rs4809330	A|G	1	ZGPAT	ENSG00000197114	ENST00000478385	non-coding intronic
rs4809330	A|G	1	AL121845.3	ENSG00000273154	ENST00000490623	intronic
rs4912855	G|A	1	SPRY4-AS1	ENSG00000231185	ENST00000425963	non-coding intronic
rs4912855	G|A	1	SPRY4-AS1	ENSG00000231185	ENST00000443800	non-coding intronic
rs6088765	T|G	1	PROCR	ENSG00000101000	ENST00000634509	intronic
rs6088765	T|G	1	MMP24-AS1	ENSG00000126005	ENST00000635104	non-coding intronic
rs6088765	T|G	1	PROCR	ENSG00000101000	ENST00000635377	intronic
rs6269	A|G	1	COMT	ENSG00000093010	ENST00000207636	intronic
rs6269	A|G	1	COMT	ENSG00000093010	ENST00000361682	intronic
rs6269	A|G	1	COMT	ENSG00000093010	ENST00000403184	intronic
rs6269	A|G	1	COMT	ENSG00000093010	ENST00000403710	5utr
rs6269	A|G	1	COMT	ENSG00000093010	ENST00000406520	intronic
rs6269	A|G	1	COMT	ENSG00000093010	ENST00000407537	intronic
rs6269	A|G	1	COMT	ENSG00000093010	ENST00000412786	intronic
rs6269	A|G	1	COMT	ENSG00000093010	ENST00000428707	5upstream
rs6269	A|G	1	COMT	ENSG00000093010	ENST00000449653	5upstream
rs6269	A|G	1	COMT	ENSG00000093010	ENST00000467943	non-coding intronic
rs6269	A|G	1	COMT	ENSG00000093010	ENST00000493893	5upstream
rs6269	A|G	1	MIR4761	ENSG00000284031	ENST00000585066	5upstream
rs631106	C|A	1	USP1	ENSG00000162607	ENST00000339950	5upstream
rs631106	C|A	1	USP1	ENSG00000162607	ENST00000371146	5upstream
rs631106	C|A	1	USP1	ENSG00000162607	ENST00000442679	5upstream
rs631106	C|A	1	USP1	ENSG00000162607	ENST00000452143	5upstream
rs6584283	T|C	1	AL513542.1	ENSG00000228778	ENST00000452494	3downstream
rs6584283	T|C	1	LINC01475	ENSG00000257582	ENST00000548010	non-coding intronic
rs6671879	A|K	1	NEK7	ENSG00000151414	ENST00000367383	intronic
rs6671879	A|K	1	NEK7	ENSG00000151414	ENST00000367385	intronic
rs6671879	A|K	1	NEK7	ENSG00000151414	ENST00000442588	intronic
rs6671879	A|K	1	NEK7	ENSG00000151414	ENST00000538004	intronic
rs678170	A|G	1	NXPE1	ENSG00000095110	ENST00000251921	5upstream
rs678170	A|G	1	NXPE1	ENSG00000095110	ENST00000534921	5upstream
rs72727394	C|T	1	RASGRP1	ENSG00000172575	ENST00000310803	intronic
rs72727394	C|T	1	RASGRP1	ENSG00000172575	ENST00000414708	intronic
rs72727394	C|T	1	RASGRP1	ENSG00000172575	ENST00000450598	intronic
rs72727394	C|T	1	RASGRP1	ENSG00000172575	ENST00000539159	intronic
rs72727394	C|T	1	RASGRP1	ENSG00000172575	ENST00000558164	intronic
rs72727394	C|T	1	RASGRP1	ENSG00000172575	ENST00000558418	intronic
rs72727394	C|T	1	RASGRP1	ENSG00000172575	ENST00000558432	intronic
rs72727394	C|T	1	RASGRP1	ENSG00000172575	ENST00000559830	intronic
rs72727394	C|T	1	RASGRP1	ENSG00000172575	ENST00000560929	intronic
rs72727394	C|T	1	RASGRP1	ENSG00000172575	ENST00000561117	intronic
rs72727394	C|T	1	RASGRP1	ENSG00000172575	ENST00000561180	intronic
rs72928038	G|A	1	BACH2	ENSG00000112182	ENST00000257749	intronic
rs72928038	G|A	1	BACH2	ENSG00000112182	ENST00000343122	intronic
rs72928038	G|A	1	BACH2	ENSG00000112182	ENST00000406998	intronic
rs72928038	G|A	1	BACH2	ENSG00000112182	ENST00000453877	intronic
rs72928038	G|A	1	BACH2	ENSG00000112182	ENST00000470301	non-coding intronic
rs72928038	G|A	1	BACH2	ENSG00000112182	ENST00000472023	non-coding intronic
rs72928038	G|A	1	BACH2	ENSG00000112182	ENST00000494747	non-coding intronic
rs72928038	G|A	1	BACH2	ENSG00000112182	ENST00000537989	intronic
rs7307562	G|T	1	LRRK2	ENSG00000188906	ENST00000298910	intronic
rs7307562	G|T	1	LRRK2	ENSG00000188906	ENST00000430804	intronic
rs7307562	G|T	1	LRRK2	ENSG00000188906	ENST00000479187	non-coding intronic
rs751728	C|T	1	MLN	ENSG00000096395	ENST00000266003	intronic
rs751728	C|T	1	MLN	ENSG00000096395	ENST00000430124	intronic
rs751728	C|T	1	MLN	ENSG00000096395	ENST00000507738	intronic
rs7517847	T|G	1	IL23R	ENSG00000162594	ENST00000347310	intronic
rs7517847	T|G	1	C1orf141	ENSG00000203963	ENST00000371007	intronic
rs7517847	T|G	1	IL23R	ENSG00000162594	ENST00000425614	intronic
rs7517847	T|G	1	C1orf141	ENSG00000203963	ENST00000448166	intronic
rs7517847	T|G	1	IL23R	ENSG00000162594	ENST00000473881	intronic
rs7517847	T|G	1	IL23R	ENSG00000162594	ENST00000637002	intronic
rs925255	C|T	1	FOSL2	ENSG00000075426	ENST00000264716	5upstream
rs925255	C|T	1	FOSL2	ENSG00000075426	ENST00000379619	5upstream
rs925255	C|T	1	FLJ31356	ENSG00000229951	ENST00000427929	non-coding intronic
rs925255	C|T	1	FLJ31356	ENSG00000229951	ENST00000445878	non-coding intronic
rs925255	C|T	1	FOSL2	ENSG00000075426	ENST00000460736	5upstream
rs938295	C|T	1	FBLIM1	ENSG00000162458	ENST00000375766	intronic
rs938295	C|T	1	FBLIM1	ENSG00000162458	ENST00000375771	intronic
rs938295	C|T	1	FBLIM1	ENSG00000162458	ENST00000430076	intronic
rs938295	C|T	1	FBLIM1	ENSG00000162458	ENST00000431771	intronic
rs938295	C|T	1	FBLIM1	ENSG00000162458	ENST00000483633	intronic
rs938295	C|T	1	FBLIM1	ENSG00000162458	ENST00000496928	intronic
rs938295	C|T	1	FBLIM1	ENSG00000162458	ENST00000502638	intronic
rs938295	C|T	1	FBLIM1	ENSG00000162458	ENST00000502739	intronic
rs938295	C|T	1	FBLIM1	ENSG00000162458	ENST00000508310	intronic
rs938295	C|T	1	FBLIM1	ENSG00000162458	ENST00000510393	intronic
rs938295	C|T	1	FBLIM1	ENSG00000162458	ENST00000510929	intronic
rs9501030	T|A	1	LINC00243	ENSG00000214894	ENST00000399196	5upstream
rs9501030	T|A	1	LINC00243	ENSG00000214894	ENST00000419357	5upstream
rs9996716	G|A	1	SHROOM3	ENSG00000138771	ENST00000296043	intronic
rs9996716	G|A	1	SHROOM3	ENSG00000138771	ENST00000466541	non-coding intronic
rs9996716	G|A	1	SHROOM3	ENSG00000138771	ENST00000497440	non-coding intronic
